# Supplementary material for: Genome-wide analysis and expression of the aquaporin gene family in Avena sativa L
Source: Front Plant Sci. 2024 Jan 19;14:1305299. doi: 10.3389/fpls.2023.1305299 (PMC10836146; doi:10.3389/fpls.2023.1305299)
Supplement: Supplementary file 1 [file DataSheet_1.zip › Tables/Table 1 Characteristics of AQP family.xlsx]

## Sheet: Sheet1
Gene ID	Chr Location	Amino	Molecular Weight	PI	Number of domains	Subcellular
		acid				Location
		number
AVESA.00001b.r3.1Ag0000163.4	1A:18777595:18781251	176	18837.2	6.8	5	Cytoplasm
AVESA.00001b.r3.1Ag0000210.1	1A:26075839:26077471	284	29616.4	6.82	6	Cytoplasm
AVESA.00001b.r3.1Ag0000611.1	1A:219000192:219001574	265	27844.3	8.13	6	Cytoplasm
AVESA.00001b.r3.1Ag0000703.1	1A:235675639:235694181	288	29998.9	9.44	6	Cytoplasm
AVESA.00001b.r3.1Cg0001352.1	1C:359258801:359275555	298	30973.1	9.27	6	Cytoplasm
AVESA.00001b.r3.1Dg0000137.3	1D:15481990:15485492	220	23204.2	9.84	5	Cytoplasm
AVESA.00001b.r3.1Dg0000683.1	1D:226471727:226483570	275	28584.1	9	5	Cytoplasm
AVESA.00001b.r3.1Dg0003363.2	1D:460369178:460370960	249	25694.8	5.64	6	Cytoplasm
AVESA.00001b.r3.2Ag0001610.3	2A:354314028:354316192	273	28671.2	6.99	5	Cytoplasm
AVESA.00001b.r3.2Ag0001780.4	2A:365283513:365285450	191	20580.9	9.84	3	Endoplasmic reticulum
AVESA.00001b.r3.2Cg0002326.20	2C:506486769:506489056	284	30126	8.29	5	Cytoplasm
AVESA.00001b.r3.2Dg0001533.1	2D:149839172:149841260	289	30340	7.68	6	Cytoplasm
AVESA.00001b.r3.2Dg0001667.1	2D:157523494:157524720	248	25084.1	5.53	6	Vacuoles
AVESA.00001b.r3.2Dg0001704.2	2D:160723843:160725761	271	28740.2	8.29	5	Cytoplasm
AVESA.00001b.r3.3Ag0000885.1	3A:80090114:80091108	287	29344	8.03	6	Cytoplasm
AVESA.00001b.r3.3Ag0000886.1	3A:80150994:80153138	248	25144.4	6.69	6	Vacuoles
AVESA.00001b.r3.3Cg0000766.1	3C:77173484:77174927	267	28115.3	6.41	6	Cytoplasm
AVESA.00001b.r3.3Cg0001892.1	3C:488409080:488411280	249	25188.4	6.69	6	Cytoplasm
AVESA.00001b.r3.3Dg0000336.1	3D:31574338:31575351	251	25373.7	6.69	6	Vacuoles
AVESA.00001b.r3.4Ag0003826.1	4A:456822381:456823599	282	28927.4	6.39	6	Cytoplasm
AVESA.00001b.r3.4Dg0000045.1	4D:10680842:10683728	313	33262.8	8.09	6	Vacuoles
AVESA.00001b.r3.4Dg0000047.3	4D:10778942:10781137	285	30145.5	9.69	6	Cytoplasm
AVESA.00001b.r3.4Dg0003906.1	4D:452129830:452131114	278	28427.9	6.39	6	Cytoplasm
AVESA.00001b.r3.5Ag0000631.1	5A:50923418:50926380	247	26272.3	9.92	5	Cytoplasm
AVESA.00001b.r3.5Cg0002672.1	5C:555466994:555468235	307	32005.2	9.08	6	Cytoplasm
AVESA.00001b.r3.5Dg0003115.1	5D:466973272:466974714	283	29911.7	9.16	6	Cytoplasm
AVESA.00001b.r3.6Ag0000836.1	6A:196893406:196897053	210	22411.9	7.83	5	Cytoplasm
AVESA.00001b.r3.6Ag0001241.1	6A:264445895:264448870	289	30749.7	9	6	Cytoplasm
AVESA.00001b.r3.6Ag0001372.1	6A:278089789:278092805	283	30119.8	7.66	5	Cytoplasm
AVESA.00001b.r3.6Ag0001373.5	6A:278105380:278108492	206	21831.2	6.81	4	Cytoplasm
AVESA.00001b.r3.6Ag0002125.1	6A:333125232:333127028	290	30787.6	8.61	6	Cytoplasm
AVESA.00001b.r3.6Cg0001137.1	6C:109271640:109274280	281	30015.5	8.81	5	Cytoplasm
AVESA.00001b.r3.6Cg0002765.1	6C:461327976:461331820	324	34929.3	7.29	6	Cytoplasm
AVESA.00001b.r3.6Cg0003240.1	6C:571756493:571759040	317	33562.8	11.12	5	Cytoplasm
AVESA.00001b.r3.6Cg0003268.1	6C:578068589:578069781	249	25191.2	5.88	6	Vacuoles
AVESA.00001b.r3.6Cg0003380.2	6C:594963353:594967184	241	25654.4	5.91	4	Cytoplasm
AVESA.00001b.r3.6Cg0003382.4	6C:595022908:595026522	183	19547.9	9.2	3	Cytoplasm
AVESA.00001b.r3.6Dg0000172.1	6D:32971223:32973517	280	29598.3	9.17	6	Cytoplasm
AVESA.00001b.r3.6Dg0001063.1	6D:240522980:240526564	286	30256	7.66	6	Cytoplasm
AVESA.00001b.r3.6Dg0001793.1	6D:293766345:293768141	290	30787.6	8.61	6	Cytoplasm
AVESA.00001b.r3.7Ag0002628.1	7A:441960064:441961450	293	30764.7	8.24	6	Cytoplasm
AVESA.00001b.r3.7Cg0001277.1	7C:97629485:97630592	290	30525.5	9.39	5	Cytoplasm
AVESA.00001b.r3.7Cg0001881.1	7C:195084109:195087119	288	30486.7	8.53	6	Vacuoles
AVESA.00001b.r3.7Dg0000168.3	7D:10164408:10168502	300	32099.1	7.08	6	Endoplasmic reticulum
AVESA.00001b.r3.7Dg0001865.1	7D:376567968:376569553	247	25032	5.33	6	Vacuoles
