# Supplementary material for: Genome-wide analysis and expression of the aquaporin gene family in Avena sativa L
Source: Front Plant Sci. 2024 Jan 19;14:1305299. doi: 10.3389/fpls.2023.1305299 (PMC10836146; doi:10.3389/fpls.2023.1305299)
Supplement: Supplementary file 1 [file DataSheet_1.zip › Tables/Table 2.xls]

## Sheet: drought
ID	0h	2h	4h	8h	12h	24h
1Ag0000611.1	1	0.003	0.007	0.009	0.013	0.008
7Dg0001865.1	1	0.117	0.093	0.14	0.717	1.09
1Dg0003363.2	1	0.94	0.44	0.81	0.57	1.04
6Cg0003268.1	1	3.13	1.03	0.45	4.42	2.53
3Dg0000336.1	1	1.36	0.88	2.08	1.99	1.37
7Cg0001277.1	1	0.83	1.07	1.75	3.56	3.92
2Dg0001704.2	1	0.3	0.59	0.67	1.19	1.39
2Ag0001780.4	1	1.39	1.36	2.91	5.36	2.49
6Ag0001241.1	1	1.16	0.32	0.66	1.25	0.6
5Cg0002672.1	1	0.71	1.33	1.26	4.41	5.01
5Dg0003115.1	1	0.4	0.34	0.5	0.89	0.64
1Dg0000137.3	1	0.43	0.38	0.49	1.04	0.67
3Cg0000766.1	1	0.5	1.3	2.18	2.93	1.47
1Cg0001352.1	1	0.88	0.22	0.39	0.66	1.25
6Dg0000172.1	1	0.24	0.12	0.09	0.08	0.04
7Dg0000168.3	1	0.39	0.27	0.6	0.69	0.48
6Ag0000836.1	1	1.64	0.64	1.68	1.69	1.62
2Cg0002326.20	1	0.76	0.38	0.95	0.84	4.64
4Dg0000047.3	1	0.32	0.69	1.86	1.01	0.58
5Ag0000631.1	1	0.03	0.02	0.04	0.03	0.07

## Sheet: cold
ID	0h	2h	6h	12h	24h	48h
1Ag0000611.1	1	0.23	0.19	1.27	0.13	0.11
7Dg0001865.1	1	1.25	0.32	0.92	0.09	0.12
1Dg0003363.2	1	1.49	0.75	1.65	0.51	0.44
6Cg0003268.1	1	0.02	0.01	0.04	0.01	0.01
3Dg0000336.1	1	2.62	0.79	1.1	0.17	0.27
7Cg0001277.1	1	0.31	0.11	1.11	0.01	0.25
2Dg0001704.2	1	3.91	1.99	3.2	0.24	0.46
2Ag0001780.4	1	2.04	0.82	2.98	0.39	0.23
6Ag0001241.1	1	1.65	1.49	1.41	0.55	0.09
5Cg0002672.1	1	0.57	1.92	3.5	0.37	0.25
5Dg0003115.1	1	0.24	0.5	0.87	0.19	0.07
1Dg0000137.3	1	1.23	0.77	2.4	0.33	0.2
3Cg0000766.1	1	0.87	0.05	0.67	0.12	0.06
1Cg0001352.1	1	2.35	3.92	14.1	1.21	0.39
6Dg0000172.1	1	5.77	2.47	6.25	1.21	1.69
7Dg0000168.3	1	2.26	0.76	4.96	0.37	0.26
6Ag0000836.1	1	11.29	2.37	9.48	1.59	0.55
2Cg0002326.20	1	2.08	1.52	3.97	2.04	1.01
4Dg0000047.3	1	2.78	0.98	3.27	1.81	2.05
5Ag0000631.1	1	0.43	0.12	0.53	0.1	0.11

## Sheet: salt
ID	0h	1h	3h	6h	12h	24h
1Ag0000611.1	1	0.54	0.95	1.29	1.36	1.44
7Dg0001865.1	1	0.29	0.46	1.28	1.16	0.89
1Dg0003363.2	1	2.24	4.29	6.17	1.88	3.46
6Cg0003268.1	1	1.54	1.91	0.75	0.94	1.06
3Dg0000336.1	1	0.34	0.47	0.62	1.76	0.74
7Cg0001277.1	1	0.31	0.64	0.56	0.39	0.47
2Dg0001704.2	1	0.52	1.14	3.38	2.05	2.9
2Ag0001780.4	1	6.3	6.5	5.5	3.29	1.05
6Ag0001241.1	1	0.81	1.08	2.81	5.62	1.66
5Cg0002672.1	1	0.42	1.22	3.08	1.41	0.61
5Dg0003115.1	1	1.42	1.49	2.13	1.4	0.64
1Dg0000137.3	1	0.51	0.55	1.6	1.82	1.29
3Cg0000766.1	1	0.9	1.53	3.63	3.85	1.65
1Cg0001352.1	1	0.25	0.58	0.52	0.78	0.95
6Dg0000172.1	1	0.37	1.35	1.25	1.18	1.1
7Dg0000168.3	1	2.62	2.73	2.62	3.82	3.27
6Ag0000836.1	1	0.72	1.63	5.3	2.44	1.89
2Cg0002326.20	1	2.18	3.94	3.4	1.68	4.04
4Dg0000047.3	1	0.7	2.08	2.62	3.22	2.92
5Ag0000631.1	1	2.14	3.77	5	4.48	3.41
