# Supplementary material for: Genome-wide analysis and expression of the aquaporin gene family in Avena sativa L
Source: Front Plant Sci. 2024 Jan 19;14:1305299. doi: 10.3389/fpls.2023.1305299 (PMC10836146; doi:10.3389/fpls.2023.1305299)
Supplement: Supplementary file 1 [file DataSheet_1.zip › Tables/Table 1.xls]

## Sheet: Sheet1
Primer name	Primer sequence(5'→3’)	Function
T1Ag0000611.1-F	CGTCCCTCTTACTCCGCCTCACC	qRT-PCR
T1Ag0000611.1-R	CCGAACGTCATCACCGCCTCC
T7Dg0001865.1-F	CGCCATCCTCGTCCAGTTCTGC
T7Dg0001865.1-R	ATCTCCATCACGACGCCCTCC
T1Dg0003363.2-F	CGTCCATGAACCCCGCCGTGTC
T1Dg0003363.2-R	GGCCGACCCAGTACACCCAC
T6Cg0003268.1-F	GGCACCTGAACCCCGCCGTA
T6Cg0003268.1-R	ATGGCCTTTCCGTGGGTAACGAA
T3Dg0000336.1-F	GCTGCTCGGCTCCACCCTCG
T3Dg0000336.1-R	CACGGCCTCCCAGAGCACCC
P7Cg0001277.1-F	TGTTCTCCGCGACCGACCC
P7Cg0001277.1-R	CACCATGAGCACGGCGAACCC
P2Dg0001704.2-F	CTTCGCGCTCGTCTACTGCAC
P2Dg0001704.2-R	TAGAACACCGCCCTGGTCAGC
P2Ag0001780.4-F	ACATCAACCCTGCGGTGAC
P2Ag0001780.4-R	CCAGGCACTGCATCACGAT
P6Ag0001241.1-F	TGGGCGTCTCAAAGTCACCCTC
P6Ag0001241.1-R	CCAAAAGTCACTGCCGGGTT
P5Cg0002672.1-F	CGACCGACCCCAAGCGCACC
P5Cg0002672.1-R	TGCACCACGAACACCGCGAAG
P5Dg0003115.1-F	CTACTCTGACCCGCCGCCTG
P5Dg0003115.1-R	GCGGACTGCACCTTGTACCC
1Dg0000137.3-F	CCGGAGTCGCCACAGACAACA
1Dg0000137.3-R	AAGAGCACCACTAGCACGACAGT
3Cg0000766.1-F	TACTCCGTCGGCCACGTCT
3Cg0000766.1-R	CACCTGAGCCAGCACATAGGAC
N1Cg0001352.1-F	GCCTGCGTCCCTGAGATCCC
N1Cg0001352.1-R	CCGCCGTACTTCTGGTTCACGA
N6Dg0000172.1-F	ACAACTCCCAGGCGAACGGTA
N6Dg0000172.1-R	CGCAGCCCTGGTCATACGCATC
N7Dg0000168.3-F	CGAACGAGATCCACGACCTGT
N7Dg0000168.3-R	CGCCACCACCTCAGATATCACC
N6Ag0000836.1-F	CCACGCCCAGCATGTACTACCAG
N6Ag0000836.1-R	CAGCAGGAACGTCGACACCAC
2Cg0002326.20-F	TGATCGGCTACAAGCACCAGT
2Cg0002326.20-R	AGCACAAAGATCATGCCTCCGAA
S4Dg0000047.3-F	GGGCGTGCTTCCAATCAACTCT
S4Dg0000047.3-R	CAGCCGCACCCATCGCCAT
5Ag0000631.1-F	ACCATCTTCGTACGGGTCCCT
5Ag0000631.1-R	GCCAGCCCTTCAGCTAATGCTC
YMActin-F	GGTGTCAGCCATACCGTGCCAATC	Reference genes
YMActin-R	TGCGAGCTTCTCCTTGATGTCCCT
